# Supplementary material for: A systematic study of molecular diagnosis, treatment, and prognosis in infant-type hemispheric glioma: An individual patient data meta-analysis of 164 patients
Source: Neuro Oncol. 2025 Nov 8;28(3):776–89. doi: 10.1093/neuonc/noaf264 (PMC13070490; doi:10.1093/neuonc/noaf264)
Supplement: noaf264_Supplementary_Data [file noaf264_supplementary_data.zip]

Archive with 12 entries (12 files):
- Supplementary_ Table_10.docx
- Supplementary_Figure_1.pdf
- Supplementary_Figure_2.pdf
- Supplementary_Figure_3.pdf
- Supplementary_Figure_4.pdf
- Supplementary_Figure_4_(Cont).pdf
- Supplementary_Figure_4_(Cont1).pdf
- Supplementary_Figure_5.pdf
- Supplementary_Figure_6.pdf
- Supplementary_Table_6.docx
- Supplementary_Table_7.xlsx
- Supplementary_Table1_5_8_9.docx
