# Supplementary material for: A systematic study of molecular diagnosis, treatment, and prognosis in infant-type hemispheric glioma: An individual patient data meta-analysis of 164 patients
Source: Neuro Oncol. 2025 Nov 8;28(3):776–89. doi: 10.1093/neuonc/noaf264 (PMC13070490; doi:10.1093/neuonc/noaf264)
Supplement: noaf264_Supplementary_Data [file noaf264_supplementary_data.zip › Supplementary_Table_7.xlsx]

## Sheet: Sheet1
Case-ID	Pubmed-ID / Source	Methylation Class	Methylation Classifier	TSNE	Reported Fusions	Histology	Metastatic State	Gender	Age at diagnosis (Months)	Tumor Location	Extent of Resection (STR= subtotal resection, NTR= near total resection, GTR= gross total resection, NS = no surgery	Residual Disease (Yes/No)	Primary Treatment (S= surgery, C= chemotherapy, RT = radiotherapy, TT = targeted therapy, CD = corticosteroids)	Details of Primary Treatment	Progressive Disease (Yes/No)	Event (Yes=1, No=0)	EFS (months)	OS (Months)	Alive or Dead
CHOW_INF_001	32238360	IHG	MNP V12.5	IHG	MAP2::ALK	HGG	NA	Male	16.8	Hemispheric	NA	NA	NA	NA	NA	NA	NA	21	NA
CSMC_INF_001	32238360	IHG	MNP V12.5	IHG	NA	GBM	NA	Female	6	Hemispheric	NA	NA	NA	NA	NA	NA	NA	16	NA
DKFZ_INF_303	32238360	IHG	MNP V12.5	IHG	ROS1 Rearrangement	AA	NA	Male	NA	Hemispheric	NA	NA	NA	NA	NA	NA	NA	NA	NA
DKFZ_INF_306	32238360	IHG	MNP V12.5	IHG	NA	HGG	NA	Female	NA	Hemispheric	NA	NA	NA	NA	NA	NA	NA	NA	NA
DKFZ_INF_307	32238360	IHG	MNP V12.6	IHG	MAD1L1:ALK	GBM	NA	Male	NA	Hemispheric	NA	NA	NA	NA	NA	NA	NA	30	NA
DKFZ_INF_308	32238360	IHG	MNP V12.5	IHG	MET	GBM	NA	Male	NA	Hemispheric	NA	NA	NA	NA	NA	NA	NA	NA	NA
DKFZ_INF_309	32238360	IHG	MNP V12.5	IHG	NA	AA	NA	Female	NA	Hemispheric	NA	NA	NA	NA	NA	NA	NA	NA	NA
DKFZ_INF_314	32238360	IHG	MNP V12.5	IHG	PPP1CB::ALK	GBM	NA	Female	NA	Hemispheric	NA	NA	NA	NA	NA	NA	NA	31	NA
DKFZ_INF_317	32238360	NC	MNP V12.5	IHG	EML4::ALK	Glioma - NOS	NA	Female	NA	Hemispheric	NA	NA	NA	NA	NA	NA	NA	NA	NA
DKFZ_INF_318	32238360	NC	MNP V12.5	IHG	CCDC88A::ALK	Glioma - NOS	NA	Female	10.8	Hemispheric	NA	NA	NA	NA	NA	NA	NA	NA	NA
DKFZ_INF_347	32238360	IHG	MNP V11.b4	IHG	NA	GBM	NA	Male	NA	Hemispheric	NA	NA	NA	NA	NA	NA	NA	NA	NA
DKFZ_INF_351	32238360	NC	MNP V12.5	IHG	ALK Rearrangement	HGG	NA	Female	NA	Hemispheric	NA	NA	NA	NA	NA	NA	NA	NA	NA
DKFZ_INF_356	32238360	NC	MNP V12.5	IHG	ROS1 Rearrangement	HGG	NA	Male	NA	Hemispheric	NA	NA	NA	NA	NA	NA	NA	NA	NA
DKFZ_INF_357	32238360	NC	MNP V12.5	IHG	ROS1 Rearrangement	HGG	NA	Female	14.4	Hemispheric	NA	NA	NA	NA	NA	NA	NA	NA	NA
DKFZ_INF_365	32238360	IHG	MNP V11.b4	IHG	NA	GBM	NA	Male	NA	Hemispheric	NA	NA	NA	NA	NA	NA	NA	NA	NA
DKFZ_INF_366	32238360	IHG	MNP V12.5	IHG	CHCHD3::ROS1	GBM	NA	Male	NA	Hemispheric	NA	NA	NA	NA	NA	NA	NA	NA	NA
DKFZ_INF_367	32238360	IHG	MNP V12.5	IHG	NA	GBM	NA	Female	NA	Hemispheric	NA	NA	NA	NA	NA	NA	NA	NA	NA
DKFZ_INF_368	32238360	IHG	MNP V12.5	IHG	ETV6::NTRK3	Glioma - NOS	NA	Female	NA	Hemispheric	NA	NA	NA	NA	NA	NA	NA	NA	NA
DKFZ_INF_370	32238360	IHG	MNP V12.5	IHG	CCDC88A::ALK	GBM	NA	Female	NA	Hemispheric	NA	NA	NA	NA	NA	NA	NA	NA	NA
DKFZ_INF_371	32238360	IHG	MNP V12.5	IHG	PPP1CB::ALK	GBM	NA	Female	NA	Hemispheric	NA	NA	NA	NA	NA	NA	NA	NA	NA
DKFZ_INF_372	32238360	IHG	MNP V12.5	IHG	GOPC::ROS1	GBM	NA	Male	NA	Hemispheric	NA	NA	NA	NA	NA	NA	NA	NA	NA
DKFZ_INF_373	32238360	IHG	MNP V12.5	IHG	SPECC1L::ALK	GBM	NA	Male	NA	Hemispheric	NA	NA	NA	NA	NA	NA	NA	NA	NA
DKFZ_INF_G119	32238360	IHG	MNP V12.5	IHG	NA	Glioma - NOS	NA	Male	NA	Hemispheric	NA	NA	NA	NA	NA	NA	NA	33	NA
DKFZ_INF_G135	32238360	IHG	MNP V12.5	IHG	MET	Glioma - NOS	NA	Male	NA	Hemispheric	NA	NA	NA	NA	NA	NA	NA	18	NA
DKFZ_INF_G170	32238360	IHG	MNP V12.5	IHG	ROS1 Rearrangement	Glioma - NOS	NA	Female	NA	Hemispheric	NA	NA	NA	NA	NA	NA	NA	48	NA
EMUH_INF_001	32238360	IHG	MNP V11.b4	NA	CCDC88A::ALK	GBM	NA	Female	0	Hemispheric	NA	NA	NA	NA	NA	NA	NA	5	NA
GOSH_INF_001	32238360	IHG	MNP V12.5	IHG	ETV6::NTRK3	GBM	NA	Male	1	Hemispheric	NA	NA	NA	NA	NA	NA	NA	0	NA
GOSH_INF_003	32238360	IHG	MNP V12.5	IHG	NA	GBM	NA	Female	3	Hemispheric	NA	NA	NA	NA	NA	NA	NA	98	NA
GOSH_INF_004	32238360	IHG	MNP V12.5	IHG	ETV6::NTRK3	HGG	NA	Male	4	Hemispheric	NA	NA	NA	NA	NA	NA	NA	2	NA
GOSH_INF_005	32238360	IHG	MNP V12.5	IHG	SPECC1L::ALK	GBM	NA	Male	4	Hemispheric	NA	NA	NA	NA	NA	NA	NA	100	NA
GOSH_INF_007	32238360	IHG	MNP V12.5	IHG	ETV6::NTRK3	Glioma - NOS	NA	Female	7	Hemispheric	NA	NA	NA	NA	NA	NA	NA	97	NA
GOSH_INF_011	32238360	IHG	MNP V12.5	IHG	HIP1::ALK	GBM	NA	Male	8	Hemispheric	NA	NA	NA	NA	NA	NA	NA	14	NA
GOSH_INF_017	32238360	IHG	MNP V12.5	IHG	PPP1CB::ALK	GBM	NA	Female	0	Hemispheric	NA	NA	NA	NA	NA	NA	NA	35	NA
GOSH_INF_023	32238360	IHG	MNP V12.5	IHG	ROS1 Rearrangement	GBM	NA	Male	6	Hemispheric	NA	NA	NA	NA	NA	NA	NA	65	NA
GOSH_INF_028	32238360	IHG	MNP V12.5	IHG	ROS1 Rearrangement	HGG	NA	Male	6	Hemispheric	NA	NA	NA	NA	NA	NA	NA	4	NA
IG_001	31554817	IHG	MNP V12.5	IHG	CCDC88A::ALK	DA	NA	Male	2	Hemispheric	STR	Yes	S + C	Vinblastine	Yes	1	4.3	17.2	Alive
IG_015	31554817	NC	MNP V12.5	IHG	PPP1CB::ALK	GG	No	Female	11	Hemispheric	GTR	No	S	Surgery	No	0	57.9	57.9	Alive
IG_028	31554817	NA	NA	NA	PPP1CB::ALK	GBM	NA	Male	1.4	Hemispheric	Biopsy	Yes	S	Surgery	No	1	0	0	Dead
IG_058	31554817	NA	NA	NA	ROS1::NOS	DIG/DIA	NA	Male	0	Hemispheric	Biopsy	Yes	S	Surgery	No	1	0	0	Dead
IHG-Meta-03	27121553	NA	NA	NA	ZCCHC8::ROS1	GBM	No	Male	2	Hemispheric	NA	NA	None	None	No	1	0	0	Dead
IHG-Meta-08	36707425	IHG	MNP V12.3	NA	NA	GBM	NA	Female	3	Hemispheric	NA	NA	None	None	No	1	0	0	Dead
IG_038	31554817	NA	NA	NA	CLIP2::MET	GBM	No	Male	7	Hemispheric	STR	Yes	S + C	POG	No	0	6	6	Alive
IG_057	31554817	NA	NA	NA	TPM3::NTRK1	GBM	NA	Female	10	Hemispheric	GTR	No	S + C	Headstart3	Yes	1	19.9	98.5	Alive
IHG-Meta-41	37349135	IHG	MNP V12.5	NA	EML4::ALK	HGG	No	Female	2	Hemispheric	Biopsy	Yes	S	Surgery	No	1	0	0	Dead
IHG-Meta-49	33341678	NA	NA	NA	PPP1CB::ALK	GBM	No	Female	0	Hemispheric	NS	Yes	None	NA	No	1	0.1	0.1	Dead
IG_071	31554817	NA	NA	NA	GOPC::ROS1	GBM	No	Female	11.3	Hemispheric	GTR	No	S + C	Chemotherapy (No Details Available)	No	0	211	211	Alive
IHG-Meta-18	35100688	NA	NA	NA	TRIM24::MET	HGNET	No	Female	1.6	Hemispheric	STR	Yes	S	Surgery	No	1	0.16	0.16	Dead
IG_087	31554817	NA	NA	NA	ETV6::NTRK3	GBM	NA	Male	2.7	Hemispheric	GTR	No	S + C	Myeloablative with SCR	Yes	1	26	212.4	Alive
IG_101	31554817	NA	NA	NA	ALK::NOS	DIG/DIA	NA	Female	3.9	Hemispheric	GTR	No	S + C	CCG99703	Yes	1	4.9	88.8	Alive
IG_102	31554817	NA	NA	NA	PPP1CB::ALK	DIG/DIA	NA	Female	3	Hemispheric	GTR	No	S	Surgery	Yes	1	7.2	36	Alive
IG_106	31554817	NA	NA	NA	ETV6::NTRK3	GBM	No	Male	1	Hemispheric	STR	Yes	S + C	HIT SKK	No	0	48	48	Alive
IG_107	31554817	NA	NA	NA	GIGYF2::ALK	DA	No	Female	1	Hemispheric	STR	Yes	S	Surgery	No	0	60	60	Alive
IG_114	31554817	NA	NA	NA	ETV6::NTRK3	GBM	No	Female	0	Hemispheric	GTR	No	S + C	POG	No	0	21.6	21.6	Alive
IG_115	31554817	NA	NA	NA	NOS1AP::NTRK1	GBM	No	Male	2	Hemispheric	GTR	No	S + C	POG	No	0	79.2	79.2	Alive
IG_151	31554817	NA	NA	NA	GOPC::ROS1	GBM	NA	Male	1.4	Hemispheric	Biopsy	Yes	S	Surgery	Yes	1	1.56	4.68	Alive
IG_156	31554817	NA	NA	NA	CAPRIN1::NTRK2	GBM	NA	Male	0.16	Hemispheric	STR	Yes	S + C	CCG9952	Yes	1	4.1	111	Alive
SJBT035694	St. Jude Children's Research Hospital (Unpublished Case)	NA	NA	NA	PPP1CB::ALK	IHG	No	Female	1	Hemispheric	Biopsy	Yes	S + TT	Lorlatinib	No	1	0.23	0.23	Dead
IHG-Meta-06	36601394	NA	NA	NA	NTRK1	IHG	No	male	0	Hemispheric	Biopsy	Yes	S	Surgery	Yes	1	0.5	0.5	Dead
IG_171	31554817	NA	NA	NA	CLIP2::MET	GBM	No	Female	0	Hemispheric	Biopsy	Yes	S + C	POG	No	0	9.4	9.4	Alive
IG_173	31554817	NA	NA	NA	PPP1CB::ALK	GBM	No	Female	5	Hemispheric	GTR	No	S + C	Baby SFOP	No	0	102.6	102.6	Alive
IG_180	31554817	NA	NA	NA	ALK::NOS	DIG/DIA	No	Male	5	Hemispheric	GTR	No	S	Surgery	No	0	69.6	69.6	Alive
IG_182	31554817	NA	NA	NA	ROS1::NOS	AA	No	Male	12	Hemispheric	GTR	No	S + C	Baby SFOP	No	0	121	121	Alive
IHG-Meta-01	32923892	NA	NA	NA	ETV6::NTRK3	GBM	No	Female	18	Hemispheric	GTR	No	S	Surgery	Yes	1	3	13	Alive
IHG-Meta-02	38109857	IHG	NA	NA	GAB1::ABL2	DIG/DIA	No	Male	3	Hemispheric	STR	Yes	S	Surgery	Yes	1	0.5	8	Alive
IHG-Meta-12	36707425	IHG	MNP V12.5	IHG	ALK::PCM1	GBM	NA	Female	0	Hemispheric	Biopsy	Yes	S	Surgery	No	1	1.5	1.5	Dead
IHG-Meta-04	36316040	IHG	MNP V12.5	NA	TPR::ROS1	AA	No	Male	16	Hemispheric	GTR	No	S	Surgery	Yes	1	24	39	Alive
IG_170	31554817	NA	NA	NA	PRKAR2A::ALK	AA	NA	Male	0	Hemispheric	Biopsy	Yes	S + C	HIT SKK	Yes	1	2	2	Dead
IG_030	31554817	NA	NA	NA	CCDC88A::ALK	GBM	NA	Female	1.6	Hemispheric	STR	Yes	S	Surgery	Yes	1	0	2.8	Dead
IHG-Meta-07	36707425	IHG	MNP V12.3	NA	No Fusion	GBM	No	Male	2	Hemispheric	NA	NA	S + C	Carboplatin, Etoposide	No	0	216	216	Alive
IHG-Meta-05	35404193	NA	NA	NA	TPM3::NTRK1	HGG	No	Female	4	Hemispheric	GTR	No	S	Surgery	NA	1	3	3	Dead
IHG-Meta-09	36707425	NA	NA	NA	MAP2::ALK	GBM	No	Female	0.5	Hemispheric	NA	NA	S + C	Carboplatin, Etoposide	No	0	156	156	Alive
IHG-Meta-10	36707425	NA	NA	NA	MZT2B::ALK	GBM	No	Male	1.5	Hemispheric	NA	NA	S	Surgery	No	0	36	36	Alive
IHG-Meta-11	36707425	NA	NA	NA	GOPC::ROS1	GBM	No	Female	0.25	Hemispheric	NA	NA	S + C	Carboplatin, Etoposide	No	0	48	48	Alive
IG_167	31554817	NA	NA	NA	CLIP2::MET	GBM	No	Female	3	Hemispheric	STR	Yes	S	Surgery	No	1	3.8	3.8	Dead
IHG-Meta-13	36996378	IHG	MNP V12.5	NA	PPP1CB::ALK	GBM	No	Male	2	Hemispheric	STR	Yes	S + C	POG	Yes	1	2	52	Alive
IHG-Meta-14	38902810	NA	NA	NA	TRIM24::MET	LGG	Yes	Male	3.9	Hemispheric	Biopsy	Yes	S + C	Vinblastine	No	0	36	36	Alive
IHG-Meta-15	38902810	NA	NA	NA	TRIM24::MET	HGG	No	Female	5	Hemispheric	STR	Yes	S + C	CCG9921	Yes	1	19	79	Alive
IHG-Meta-16	36315913	IHG	MNP V12.5	NA	ZNF397::ALK	GBM	No	Female	3	Hemispheric	GTR	No	S + C	Carboplatin, Etoposide	Yes	1	8	28	Alive
IHG-Meta-17	Dr. Hamza Gorsi (Unpublihsed Case)	NA	NA	NA	ALK Rearrangement	HGG	NA	Female	3	Hemispheric	GTR	No	S	Surgery only	Yes	1	5	19	Alive
SJHGG063179	37503880	IHG	MNP V12.5	IHG	TBL1XR1::ALK	AA	No	Male	1.3	Hemispheric	GTR	No	S + C	MTX, cyclophosphamide, cisplatin, vincristine	Yes	1	3	6	Dead
IHG-Meta-19	Hu et al (Abstract)	NA	NA	NA	EML4::ALK	HGNET	No	Male	18	Hemispheric	NA	NA	S + TT	Targeted ALK therapy	No	0	15	15	Alive
IHG-Meta-20	Hu et al (Abstract)	NA	NA	NA	NTRK1::TP53	GS	No	Female	36	Hemispheric	NA	NA	S + TT	Surgery + targeted therapy NTRK	No	0	27	27	Alive
IHG-Meta-21	Hu et al (Abstract)	NA	NA	NA	QKI::ALK	GBM	No	Male	36	Hemispheric	NA	NA	S + TT	Targeted ALK therapy	No	0	14	14	Alive
IHG-Meta-22	Jackson et al.(Abstract)	NA	NA	NA	SPECC1L::ALK	HGG	No	Female	24	Hemispheric	GTR	No	S + RT + TT	Surgery+ Focal RT + Lorlatinib	Yes	1	5	5	Alive
IHG-Meta-23	28387643	NA	NA	NA	GOPC::ROS1	HGG	No	Female	48	Hemispheric	GTR	No	S + C	Head start regimen 3	No	0	30	30	Alive
IHG-Meta-24	33769175	NA	NA	NA	ALK	HGG	No	Male	5	Hemispheric	STR	Yes	S + C	BBSFOP	No	0	36	36	Alive
IHG-Meta-25	37000961	NA	NA	NA	QKI::ALK	GBM	Yes	Male	36	Hemispheric	GTR	No	S	GTR only	Yes (Metastatic Progression)	1	2	14	Alive
IHG-Meta-26	35034013	NA	NA	NA	NTRK1 rearrangement	HGG	No	Male	11	Hemispheric	NTR	No	S + TT	Larotrectinib	No	0	59	59	Alive
IHG-Meta-27	32685319	NA	NA	NA	EML4::ALK	HGNET	No	Female	5	Hemispheric	STR	Yes	S + C	Headstart3 + SCR	No	0	15	15	Alive
IHG-Meta-28	30709888	NA	NA	NA	PPP1CB::ALK	HGG	No	Female	3	Hemispheric	GTR	No	S	Surgery	Yes	1	48	48	Alive
IHG-Meta-29	25795305	NA	NA	NA	KTN1::ALK	EPN	No	Male	9	Hemispheric	GTR	No	S	Surgery	No	0	78	78	Alive
IHG-Meta-30	25795305	NA	NA	NA	CCDC88A::ALK	EPN	Yes	Female	8	Hemispheric	STR	Yes	S + C	HIT SKK and CNS9204	No	0	22	22	Alive
IHG-Meta-31	35196386	NC	MNP V12.5	IHG	ZCCHC8::ROS1	HGG	No	Female	1	Hemispheric	GTR	No	S + C	POG	Yes	1	3	14	Alive
IHG-Meta-32	35196386	IHG	MNP V12.5	IHG	ZCCHC8::ROS1	HGG	No	Female	0	Hemispheric	NS	Yes	C	HIT-MED	Yes	1	NA	5	Alive
IHG-Meta-33	33738452	IHG	MNP V12.5	IHG	ETV6::NTRK3	GBM	No	Female	4	Hemispheric	Biopsy	Yes	S + C	POG	Yes	1	4	12	Alive
IHG-Meta-34	31626289	NA	NA	NA	GOPC::ROS1	HGNET	No	Male	24	Hemispheric	STR	Yes	S + C	POG	No	0	36	36	Alive
IHG-Meta-35	35204463	IHG	MNP V12.5	IHG	ETV6::NTRK3	HGG	No	Female	0	Hemispheric	STR	Yes	S + C	AEIOP-CNS-Infant	Yes	1	5	47	Alive
IHG-Meta-36	35204463	NC	MNP V12.5	IHG	KCTD8::NTRK2	HGG	No	Female	30	Hemispheric	GTR	No	S + C	AEIOP-CNS-Infant	Yes	1	22	162	Alive
IHG-Meta-37	35204463	IHG	MNP V12.5	IHG	ZCCHC8::ROS1	HGG	No	Female	38	Hemispheric	GTR	No	S + C +RT	Surgery+ Focal RT + Temozolomide	No	0	24	24	Alive
IHG-Meta-38	36910660	IHG	NA	NA	ATIC::ALK	HGG	No	Female	3	Hemispheric	STR	Yes	S + C	POG	Yes	1	9	21	Alive
IHG-Meta-39	39236755	NA	NA	NA	STRN::NTRK2	DA	No	Female	11	Hemispheric	Biopsy	Yes	S + TT	Larotrectinib	No	0	37	37	Alive
IHG-Meta-40	St. Jude Children's Research Hospital (Unpublished Case)	IHG	MNP V12.8	NA	PPP1CB::ALK	HGG	No	Female	10	Hemispheric	Biopsy	Yes	S + TT	Lorlatinib	No	0	12	12	Alive
IHG-Meta-45	37349135	IHG	MNP V12.5	NA	RAD18::ROS1	HGG	No	Male	6	Hemispheric	STR	Yes	S + C	Chemotherapy (No Details Available)	Yes	1	8	9	Dead
IHG-Meta-42	37349135	IHG	MNP V12.5	NA	PPP1CB::ALK	HGG	No	Female	3	Hemispheric	GTR	No	S	Surgery	No	0	13	13	Alive
IHG-Meta-43	37349135	NA	NA	NA	TPR::NTRK1	GBM	No	Female	6	Hemispheric	GTR	No	S + C	Chemotherapy (No Details Available)	No	0	192	192	Alive
IHG-Meta-44	37349135	IHG	MNP V12.5	NA	TPR::NTRK1	DIG/DIA	No	Female	1	Hemispheric	STR	Yes	S + C	Chemotherapy (No Details Available)	No	0	121	121	Alive
SJBT031450	37503880	IHG	MNP V12.5	IHG	TRIM24::MET	HGNET	Yes	Male	6.6	Hemispheric	GTR	No	S + C	MTX, cyclophosphamide, cisplatin, vincristine	Yes	1	12	16	Dead
IHG-Meta-46	37349135	IHG	MNP V12.5	NA	ROS1 Rearrangement	GBM	No	Female	8	Hemispheric	GTR	No	S + C	Chemotherapy (No Details Available)	No	0	173	173	Alive
IHG-Meta-47	38394779	NA	NA	NA	SOX5::ALK	HGG	No	Male	0	Hemispheric	Biopsy	Yes	S + C	Cyclophsophamide,Carboplatin,Etoposide	Yes	1	2.9	24.9	Alive
IHG-Meta-48	Waters et al(Abstract)	NA	NA	NA	EML4::NTRK3	HGNET	No	Male	7	Hemispheric	NTR	No	S + C	POG	Yes	1	6	16	Alive
IG_033	31554817	NA	NA	NA	GOPC::ROS1	AA	NA	Female	3.9	Hemispheric	STR	Yes	S + C	POG	NA	1	17.7	17.7	Dead
IHG-Meta-50	30220707	NA	NA	NA	ETV6::NTRK3	HGG	No	Female	5	Hemispheric	GTR	No	S + C	POG	Yes	1	4	31	Alive
mnp-20-0290	36928815	IHG	MNP V12.5	IHG	MET::ENST00000456159	DIG/DIA	No	Male	5	Hemispheric	NA	NA	S	Surgery	NA	NA	NA	NA	NA
mnp-20-0648	36928815	IHG	MNP V12.5	IHG	NA	GBM	No	Male	0	Hemispheric	STR	Yes	S + C	HIT-2000	No	0	37	37	Alive
mnp-20-0756	36928815	IHG	MNP V12.5	IHG	No Fusion	HGNET	No	Male	1	Hemispheric	NA	NA	S + C	HIT-HGG 2007 (No Radiation)	No	0	37	37	Alive
mnp-20-1362	36928815	IHG	MNP V12.5	IHG	PPP1CB::ALK	GBM	No	Female	6	Hemispheric	STR	Yes	S + C+ RT	HIT-HGG 2007 + Radiation	Yes	1	3	46	Alive
mnp-20-1521	36928815	IHG	MNP V12.5	IHG	NA	GBM	No	Female	3	Hemispheric	STR	Yes	S + C	RIST (Rapamycin, Irinotecan, Sunitinib, Temozolomide)	No	0	24	24	Alive
NUTH_INF_005	32238360	IHG	MNP V12.5	IHG	SYNDIG1L::ALK	GBM	NA	Female	1	Hemispheric	NA	NA	NA	NA	NA	NA	NA	79	NA
OHSU_INF_001	32238360	IHG	MNP V12.5	IHG	CCDC88A::ALK	GBM	NA	Male	0	Hemispheric	NA	NA	NA	NA	NA	NA	NA	0	NA
OPBG_INF_001	32238360	IHG	MNP V12.5	IHG	ETV6::NTRK3	GBM	NA	Male	18	Hemispheric	NA	NA	NA	NA	NA	NA	NA	8	NA
OPBG_INF_005	32238360	NC	MNP V12.5	IHG	KCTD8::NTRK2	GBM	NA	Female	31	Hemispheric	NA	NA	NA	NA	NA	NA	NA	79	NA
PMHK_INF_001	32238360	IHG	MNP V12.5	IHG	ROS1 Rearrangement	GBM	NA	Female	0	Hemispheric	NA	NA	NA	NA	NA	NA	NA	9	NA
QCTB_INF_R077	32238360	IHG	MNP V12.5	IHG	ETV6::NTRK3	HGG	NA	Male	1	Hemispheric	NA	NA	NA	NA	NA	NA	NA	65	NA
IG_081	31554817	NA	NA	NA	ROS1::NOS	GBM	NA	Male	1.4	Hemispheric	STR	Yes	S + C	Myeloablative with SCR	No	1	18	18	Dead
SJBT031557	St. Jude Children's Research Hospital (Unpublished Case)	NA	NA	NA	PPP1CB::ALK	GBM	No	Female	0	Hemispheric	GTR	No	S + C	Cyclophsophamide, Carboplatin,Etoposide	No	0	62	62	Alive
SJBT031676	37503880	IHG	MNP V12.5	IHG	SPECC1L::ALK	HGG	No	Male	38	Hemispheric	STR	Yes	S + TT	Lorlatinib	Yes (Metastatic Relapse)	1	15	24	Alive
SJBT031842	37503880	IHG	MNP V12.5	IHG	ALK Rearrangement	HGG	No	Female	14.7	Hemispheric	STR	Yes	S + C	MTX, cyclophosphamide, cisplatin, vincristine	No	0	18	18	Alive
SJBT033949	St. Jude Children's Research Hospital (Unpublished Case)	IHG	MNP V12.5	IHG	TPM3::NTRK1	IHG	No	Male	4	Hemispheric	GTR	No	S + TT	Entrectinib	No	0	22	22	Alive
SJBT034583	St. Jude Children's Research Hospital (Unpublished Case)	IHG	MNP V12.5	IHG	SOX5::ALK	IHG	No	Female	2	Hemispheric	GTR	No	S + TT	Lorlatinib	Yes	1	22	26	Alive
SJBT034719	St. Jude Children's Research Hospital (Unpublished Case)	IHG	MNP V12.5	IHG	No Fusion	HGG	No	Female	3	Hemispheric	STR	Yes	S + C	Cyclophsophamide, Carboplatin,Etoposide	No	0	12	12	Alive
SJBT034891	St. Jude Children's Research Hospital (Unpublished Case)	NC	MNP V12.5	IHG	TGF::ALK	Glioma - NOS	No	Female	7	Hemispheric	NTR	No	S + TT	Lorlatinib	No	0	25	25	Alive
IG_037	31554817	NA	NA	NA	ROS1::SART3	AA	NA	Female	4.7	Hemispheric	STR	Yes	S + C	POG	Yes	1	12	21	Dead
SJHGG010328	37503880	IHG	MNP V12.5	IHG	PPP1CB::ALK	HGG	No	Male	5.5	Hemispheric	GTR	No	S + C	MTX, cyclophosphamide, cisplatin, vincristine	No	0	94	94	Alive
SJHGG030166	37503880	IHG	MNP V12.5	IHG	CLIP2::ALK	HGG	No	Male	1	Hemispheric	GTR	No	S + C	MTX, cyclophosphamide, cisplatin, vincristine	No	0	74	74	Alive
SJHGG030397	37503880	IHG	MNP V12.5	IHG	CCDC88A::ALK	GBM	No	Male	1	Hemispheric	GTR	No	S + C	MTX, cyclophosphamide, cisplatin, vincristine	No	0	57	57	Alive
SJHGG030673	37503880	IHG	MNP V12.5	IHG	ETV6::NTRK3	GBM	No	Male	1	Hemispheric	GTR	No	S	Surgery	Yes	1	3	42	Alive
SJHGG030796	37503880	IHG	MNP V12.5	IHG	HIP1::MET	GBM	No	Female	2.6	Hemispheric	STR	Yes	S + C	MTX, cyclophosphamide, cisplatin, vincristine	No	0	43	43	Alive
SJHGG031139	37503880	IHG	MNP V12.5	IHG	GOPC::ROS1	AA	Yes	Female	52.8	Hemispheric	STR	Yes	S + TT	Entrectinib	Yes	1	37	40	Alive
SJHGG031178	37503880	IHG	MNP V12.5	IHG	EML4::ALK	HGG	No	Female	19	Hemispheric	GTR	No	S + C	MTX, cyclophosphamide, cisplatin, vincristine	Yes	1	8	40	Alive
SJHGG031966	St. Jude Children's Research Hospital (Unpublished Case)	NA	NA	NA	PPP1CB::ALK	HGNET	No	Female	1	Hemispheric	GTR	No	S + C	MTX, cyclophosphamide, cisplatin, vincristine	No	0	52	52	Alive
SJHGG058477	37503880	IHG	MNP V12.5	IHG	CLIP2::MET	GBM	No	Female	0.3	Hemispheric	GTR	No	S + C	MTX, cyclophosphamide, cisplatin, vincristine	No	0	126	126	Alive
SJHGG061615	37503880	IHG	MNP V12.5	IHG	TPM3::NTRK1	HGNET	No	Male	5.4	Hemispheric	GTR	No	S + C	MTX, cyclophosphamide, cisplatin, vincristine	Yes	1	2	139	Alive
SJHGG063176	37503880	IHG	MNP V12.5	IHG	GOPC::ROS1	GBM	No	Male	3.4	Hemispheric	GTR	No	S + C	MTX, cyclophosphamide, cisplatin, vincristine	No	0	119	119	Alive
SJHGG063177	37503880	IHG	MNP V12.5	IHG	LMNA::NTRK1	GBM	No	Female	2	Hemispheric	STR	Yes	S + C	MTX, cyclophosphamide, cisplatin, vincristine	Yes	1	23	131	Alive
SJHGG063178	37503880	IHG	MNP V12.5	IHG	No Fusion	HGNET	No	Male	10.3	Hemispheric	GTR	No	S + C	MTX, cyclophosphamide, cisplatin, vincristine	No	0	149	149	Alive
IG_060	31554817	NA	NA	NA	CAPRIN1::ROS1	GBM	NA	Female	10	Hemispheric	Biopsy	Yes	S + C	Headstart3	Yes	1	14	22.8	Dead
SJHGG063180	37503880	IHG	MNP V12.5	IHG	No Fusion	HGG	No	Female	5	Hemispheric	GTR	No	S + C	MTX, cyclophosphamide, cisplatin, vincristine	No	0	99	99	Alive
SJHGG063181	37503880	IHG	MNP V12.5	IHG	No Fusion	GBM	No	Male	3.6	Hemispheric	GTR	No	S + C	MTX, cyclophosphamide, cisplatin, vincristine	No	1	65	65	Dead
SJHGG063182	37503880	IHG	MNP V12.5	IHG	ALK Rearrangement	HGG	No	Male	17.8	Hemispheric	GTR	No	S + C	MTX, cyclophosphamide, cisplatin, vincristine	No	0	70	70	Alive
SJHGG073704	37503880	IHG	MNP V12.5	IHG	CCDC88A::ALK	HGG	No	Male	12.6	Hemispheric	GTR	No	S + C	MTX, cyclophosphamide, cisplatin, vincristine	No	0	63	63	Alive
SJPNET030836	37503880	IHG	MNP V12.5	IHG	NPM1::MET	GBM	No	Male	0	Hemispheric	GTR	No	S + C	MTX, cyclophosphamide, cisplatin, vincristine	Yes	1	4	77	Alive
SJPNET067666	37503880	IHG	MNP V12.5	IHG	No Fusion	HGNET	No	female	1.4	Hemispheric	GTR	No	S + C	MTX, cyclophosphamide, cisplatin, vincristine	No	0	166	166	Alive
SMHB_INF_002	32238360	NC	MNP V12.5	IHG	EML4::ALK	HGG	NA	Female	3	Hemispheric	NA	NA	NA	NA	NA	NA	NA	NA	NA
SMHB_INF_003	32238360	IHG	MNP V12.5	IHG	CCDC88A::ALK	GBM	NA	Female	1	Hemispheric	NA	NA	NA	NA	NA	NA	NA	NA	NA
STJU_INF_001	32238360	IHG	MNP V12.5	IHG	TPM3::NTRK1	GBM	NA	Male	9	Hemispheric	NA	NA	NA	NA	NA	NA	NA	NA	NA
STJU_INF_006	32238360	IHG	MNP V12.5	IHG	TPM3::NTRK1	GBM	NA	Male	1	Hemispheric	NA	NA	NA	NA	NA	NA	NA	NA	NA
STJU_INF_010	32238360	IHG	MNP V12.5	IHG	NA	AA	NA	Male	6	Hemispheric	NA	NA	NA	NA	NA	NA	NA	NA	NA
STJU_INF_014	32238360	IHG	MNP V12.5	IHG	PPP1CB::ALK	HGG	NA	Male	2	Hemispheric	NA	NA	NA	NA	NA	NA	NA	66	NA
STJU_INF_015	32238360	IHG	MNP V12.5	IHG	CLIP2::ALK	HGG	NA	Female	0	Hemispheric	NA	NA	NA	NA	NA	NA	NA	36	NA
UKEH_INF_002	32238360	IHG	MNP V12.5	IHG	NA	GBM	NA	Female	9	Hemispheric	NA	NA	NA	NA	NA	NA	NA	68	NA
UKEH_INF_003	32238360	IHG	MNP V12.5	IHG	NA	AA	NA	Male	2	Hemispheric	NA	NA	NA	NA	NA	NA	NA	103	NA
UKEH_INF_005	32238360	IHG	MNP V12.5	IHG	NA	GBM	NA	Female	27	Hemispheric	NA	NA	NA	NA	NA	NA	NA	42	NA
UOLP_INF_001	32238360	IHG	MNP V12.5	IHG	EML4::ALK	GG	NA	Female	4	Hemispheric	NA	NA	NA	NA	NA	NA	NA	7	NA
WFSM_INF_001	32238360	NC	MNP V12.5	IHG	CCDC88A::ALK	Glioma - NOS	NA	Male	3	Hemispheric	NA	NA	NA	NA	NA	NA	NA	6	NA
